# Supplementary material for: Keystone protist suppression triggers mesopredator release and biotic homogenization in complex soil microbial communities
Source: ISME J. 2025 Nov 14;19(1):wraf253. doi: 10.1093/ismejo/wraf253 (PMC12676721; doi:10.1093/ismejo/wraf253)
Supplement: Table_S2_wraf253 [file table_s2_wraf253.xlsx]

## Sheet: Table S2
Taxonomy	Morphogroup
Acanthamoeba	amoeba
Allapsidae	flagellate
Allas	flagellate
Allovahlkampfia	amoeba
Amphifilaceae	other
Apusomonas	flagellate
Bodo	flagellate
Cercomonas	flagellate
Chilodonellidae	cilliate
Chromulinaceae	other
Chrysophyceae	other
Cochliopodium	amoeba
Colpodida	cilliate
Eukaryota	other
Glissomonadida_X	flagellate
Kraken	amoeba
Leptomyxa	amoeba
Leptophryidae	amoeba
Limnofilidae	amoeba
Lobosa-G1_XXX	amoeba
MAST-12C	flagellate
Microthoracida_X	cilliate
Monocystis	cilliate
Monosiga	flagellate
Neobodo	flagellate
Platyophrya	cilliate
Ptolemeba	amoeba
Rhogostoma-lineage	amoeba
Saccamoeba	amoeba
Sandonidae	flagellate
Spumella	flagellate
Trinematidae	amoeba
