# Supplementary material for: Keystone protist suppression triggers mesopredator release and biotic homogenization in complex soil microbial communities
Source: ISME J. 2025 Nov 14;19(1):wraf253. doi: 10.1093/ismejo/wraf253 (PMC12676721; doi:10.1093/ismejo/wraf253)
Supplement: Dataset_1_wraf253 [file dataset_1_wraf253.xlsx]

## Sheet: Sheet1
Chip_ID	Treatment	Day_post_inoculation	Count
1	control	1	0
1	control	2	0
1	control	3	0
1	control	4	1
1	control	5	0
1	control	6	0
1	control	7	2
1	control	8	3
1	control	9	3
1	control	10	4
1	control	11	4
1	control	12	5
1	control	13	2
1	control	14	4
1	control	15	6
1	control	16	8
1	control	17	11
1	control	18	10
1	control	19	16
1	control	20	14
2	control	1	0
2	control	2	0
2	control	3	0
2	control	4	0
2	control	5	0
2	control	6	1
2	control	7	1
2	control	8	1
2	control	9	2
2	control	10	3
2	control	11	4
2	control	12	4
2	control	13	13
2	control	14	13
2	control	15	11
2	control	16	14
2	control	17	10
2	control	18	10
2	control	19	11
2	control	20	12
3	control	1	0
3	control	2	0
3	control	3	0
3	control	4	0
3	control	5	0
3	control	6	1
3	control	7	2
3	control	8	0
3	control	9	0
3	control	10	0
3	control	11	1
3	control	12	3
3	control	13	6
3	control	14	12
3	control	15	13
3	control	16	12
3	control	17	16
3	control	18	14
3	control	19	14
3	control	20	13
5	suppressed	1	0
5	suppressed	2	0
5	suppressed	3	0
5	suppressed	4	0
5	suppressed	5	0
5	suppressed	6	2
5	suppressed	7	0
5	suppressed	8	0
5	suppressed	9	1
5	suppressed	10	1
5	suppressed	11	2
5	suppressed	12	0
5	suppressed	13	1
5	suppressed	14	1
5	suppressed	15	0
5	suppressed	16	2
5	suppressed	17	2
5	suppressed	18	1
5	suppressed	19	3
5	suppressed	20	0
7	suppressed	1	0
7	suppressed	2	0
7	suppressed	3	0
7	suppressed	4	0
7	suppressed	5	0
7	suppressed	6	1
7	suppressed	7	0
7	suppressed	8	0
7	suppressed	9	0
7	suppressed	10	1
7	suppressed	11	4
7	suppressed	12	2
7	suppressed	13	6
7	suppressed	14	5
7	suppressed	15	6
7	suppressed	16	4
7	suppressed	17	4
7	suppressed	18	7
7	suppressed	19	9
7	suppressed	20	5
8	suppressed	1	0
8	suppressed	2	0
8	suppressed	3	0
8	suppressed	4	0
8	suppressed	5	1
8	suppressed	6	0
8	suppressed	7	0
8	suppressed	8	0
8	suppressed	9	0
8	suppressed	10	1
8	suppressed	11	2
8	suppressed	12	0
8	suppressed	13	2
8	suppressed	14	3
8	suppressed	15	1
8	suppressed	16	0
8	suppressed	17	5
8	suppressed	18	7
8	suppressed	19	5
8	suppressed	20	3
9	suppressed	1	0
9	suppressed	2	0
9	suppressed	3	0
9	suppressed	4	0
9	suppressed	5	0
9	suppressed	6	1
9	suppressed	7	0
9	suppressed	8	0
9	suppressed	9	0
9	suppressed	10	0
9	suppressed	11	1
9	suppressed	12	2
9	suppressed	13	0
9	suppressed	14	0
9	suppressed	15	2
9	suppressed	16	0
9	suppressed	17	2
9	suppressed	18	1
9	suppressed	19	2
9	suppressed	20	1
10	suppressed	1	0
10	suppressed	2	0
10	suppressed	3	0
10	suppressed	4	0
10	suppressed	5	0
10	suppressed	6	0
10	suppressed	7	1
10	suppressed	8	0
10	suppressed	9	1
10	suppressed	10	0
10	suppressed	11	1
10	suppressed	12	1
10	suppressed	13	0
10	suppressed	14	1
10	suppressed	15	3
10	suppressed	16	0
10	suppressed	17	0
10	suppressed	18	1
10	suppressed	19	3
10	suppressed	20	4
11	control	1	0
11	control	2	0
11	control	3	0
11	control	4	0
11	control	5	1
11	control	6	0
11	control	7	1
11	control	8	0
11	control	9	0
11	control	10	1
11	control	11	0
11	control	12	4
11	control	13	3
11	control	14	3
11	control	15	1
11	control	16	4
11	control	17	2
11	control	18	12
11	control	19	11
11	control	20	10
12	suppressed	1	0
12	suppressed	2	0
12	suppressed	3	0
12	suppressed	4	0
12	suppressed	5	0
12	suppressed	6	0
12	suppressed	7	2
12	suppressed	8	0
12	suppressed	9	0
12	suppressed	10	0
12	suppressed	11	1
12	suppressed	12	0
12	suppressed	13	2
12	suppressed	14	3
12	suppressed	15	0
12	suppressed	16	1
12	suppressed	17	0
12	suppressed	18	1
12	suppressed	19	2
12	suppressed	20	3
14	control	1	0
14	control	2	0
14	control	3	0
14	control	4	0
14	control	5	0
14	control	6	1
14	control	7	3
14	control	8	0
14	control	9	0
14	control	10	1
14	control	11	4
14	control	12	1
14	control	13	4
14	control	14	7
14	control	15	5
14	control	16	5
14	control	17	2
14	control	18	1
14	control	19	2
14	control	20	1
15	control	1	0
15	control	2	0
15	control	3	0
15	control	4	0
15	control	5	1
15	control	6	3
15	control	7	1
15	control	8	1
15	control	9	0
15	control	10	0
15	control	11	2
15	control	12	2
15	control	13	4
15	control	14	4
15	control	15	5
15	control	16	4
15	control	17	10
15	control	18	6
15	control	19	11
15	control	20	10
16	control	1	0
16	control	2	0
16	control	3	0
16	control	4	1
16	control	5	1
16	control	6	5
16	control	7	3
16	control	8	1
16	control	9	3
16	control	10	2
16	control	11	3
16	control	12	4
16	control	13	2
16	control	14	2
16	control	15	7
16	control	16	4
16	control	17	3
16	control	18	2
16	control	19	6
16	control	20	8
17	suppressed	1	0
17	suppressed	2	0
17	suppressed	3	0
17	suppressed	4	1
17	suppressed	5	1
17	suppressed	6	1
17	suppressed	7	1
17	suppressed	8	0
17	suppressed	9	0
17	suppressed	10	0
17	suppressed	11	2
17	suppressed	12	1
17	suppressed	13	0
17	suppressed	14	1
17	suppressed	15	3
17	suppressed	16	4
17	suppressed	17	2
17	suppressed	18	7
17	suppressed	19	4
17	suppressed	20	3
20	suppressed	1	0
20	suppressed	2	0
20	suppressed	3	0
20	suppressed	4	0
20	suppressed	5	0
20	suppressed	6	1
20	suppressed	7	0
20	suppressed	8	1
20	suppressed	9	0
20	suppressed	10	0
20	suppressed	11	4
20	suppressed	12	2
20	suppressed	13	3
20	suppressed	14	6
20	suppressed	15	2
20	suppressed	16	2
20	suppressed	17	4
20	suppressed	18	5
20	suppressed	19	7
20	suppressed	20	3
