# Supplementary material for: Keystone protist suppression triggers mesopredator release and biotic homogenization in complex soil microbial communities
Source: ISME J. 2025 Nov 14;19(1):wraf253. doi: 10.1093/ismejo/wraf253 (PMC12676721; doi:10.1093/ismejo/wraf253)
Supplement: Dataset_2_wraf253 [file dataset_2_wraf253.xlsx]

## Sheet: Microscopy_counting_long
Chip_ID	Treatment	Microbial_Group	Count
1	control	Bacteria_score	2.49
1	control	Fungi	6
1	control	Hypotrichia	9
1	control	Ciliates_Hypotrichia_excluded	1
1	control	Flagellates	130
1	control	Amoeba	39
1	control	Total_protists_hypotrichia_excluded	170
2	control	Bacteria_score	2.8
2	control	Fungi	12
2	control	Hypotrichia	6
2	control	Ciliates_Hypotrichia_excluded	4
2	control	Flagellates	79
2	control	Amoeba	181
2	control	Total_protists_hypotrichia_excluded	264
3	control	Bacteria_score	2.35
3	control	Fungi	0
3	control	Hypotrichia	7
3	control	Ciliates_Hypotrichia_excluded	36
3	control	Flagellates	111
3	control	Amoeba	65
3	control	Total_protists_hypotrichia_excluded	212
5	suppressed	Bacteria_score	2.47
5	suppressed	Fungi	4
5	suppressed	Hypotrichia	0
5	suppressed	Ciliates_Hypotrichia_excluded	0
5	suppressed	Flagellates	269
5	suppressed	Amoeba	63
5	suppressed	Total_protists_hypotrichia_excluded	332
7	suppressed	Bacteria_score	2.77
7	suppressed	Fungi	0
7	suppressed	Hypotrichia	0
7	suppressed	Ciliates_Hypotrichia_excluded	0
7	suppressed	Flagellates	224
7	suppressed	Amoeba	86
7	suppressed	Total_protists_hypotrichia_excluded	310
8	suppressed	Bacteria_score	3.2
8	suppressed	Fungi	0
8	suppressed	Hypotrichia	0
8	suppressed	Ciliates_Hypotrichia_excluded	1
8	suppressed	Flagellates	212
8	suppressed	Amoeba	511
8	suppressed	Total_protists_hypotrichia_excluded	724
9	suppressed	Bacteria_score	3.87
9	suppressed	Fungi	1
9	suppressed	Hypotrichia	0
9	suppressed	Ciliates_Hypotrichia_excluded	4
9	suppressed	Flagellates	306
9	suppressed	Amoeba	402
9	suppressed	Total_protists_hypotrichia_excluded	712
10	suppressed	Bacteria_score	3.72
10	suppressed	Fungi	2
10	suppressed	Hypotrichia	0
10	suppressed	Ciliates_Hypotrichia_excluded	2
10	suppressed	Flagellates	216
10	suppressed	Amoeba	129
10	suppressed	Total_protists_hypotrichia_excluded	347
11	control	Bacteria_score	2.14
11	control	Fungi	2
11	control	Hypotrichia	5
11	control	Ciliates_Hypotrichia_excluded	8
11	control	Flagellates	172
11	control	Amoeba	61
11	control	Total_protists_hypotrichia_excluded	241
12	suppressed	Bacteria_score	1.02
12	suppressed	Fungi	0
12	suppressed	Hypotrichia	0
12	suppressed	Ciliates_Hypotrichia_excluded	2
12	suppressed	Flagellates	41
12	suppressed	Amoeba	41
12	suppressed	Total_protists_hypotrichia_excluded	84
14	control	Bacteria_score	2
14	control	Fungi	4
14	control	Hypotrichia	1
14	control	Ciliates_Hypotrichia_excluded	2
14	control	Flagellates	407
14	control	Amoeba	64
14	control	Total_protists_hypotrichia_excluded	473
15	control	Bacteria_score	1.98
15	control	Fungi	6
15	control	Hypotrichia	0
15	control	Ciliates_Hypotrichia_excluded	3
15	control	Flagellates	134
15	control	Amoeba	263
15	control	Total_protists_hypotrichia_excluded	400
16	control	Bacteria_score	3.86
16	control	Fungi	7
16	control	Hypotrichia	3
16	control	Ciliates_Hypotrichia_excluded	4
16	control	Flagellates	93
16	control	Amoeba	74
16	control	Total_protists_hypotrichia_excluded	171
17	suppressed	Bacteria_score	4.02
17	suppressed	Fungi	0
17	suppressed	Hypotrichia	0
17	suppressed	Ciliates_Hypotrichia_excluded	0
17	suppressed	Flagellates	196
17	suppressed	Amoeba	268
17	suppressed	Total_protists_hypotrichia_excluded	464
20	suppressed	Bacteria_score	2.82
20	suppressed	Fungi	9
20	suppressed	Hypotrichia	1
20	suppressed	Ciliates_Hypotrichia_excluded	1
20	suppressed	Flagellates	188
20	suppressed	Amoeba	84
20	suppressed	Total_protists_hypotrichia_excluded	273
