# Supplementary material for: Keystone protist suppression triggers mesopredator release and biotic homogenization in complex soil microbial communities
Source: ISME J. 2025 Nov 14;19(1):wraf253. doi: 10.1093/ismejo/wraf253 (PMC12676721; doi:10.1093/ismejo/wraf253)
Supplement: Dataset_3_wraf253 [file dataset_3_wraf253.xlsx]

## Sheet: Dataset 3
chip_ID	Treatment	count
16	control	27489
1	control	23221
15	control	22439
3	control	15905
2	control	15072
11	control	14433
14	control	2942
17	suppressed	60577
9	suppressed	50423
10	suppressed	46933
8	suppressed	44191
20	suppressed	20241
5	suppressed	14838
7	suppressed	7351
12	suppressed	4839
