# Supplementary material for: Keystone protist suppression triggers mesopredator release and biotic homogenization in complex soil microbial communities
Source: ISME J. 2025 Nov 14;19(1):wraf253. doi: 10.1093/ismejo/wraf253 (PMC12676721; doi:10.1093/ismejo/wraf253)
Supplement: Dataset_4_wraf253 [file dataset_4_wraf253.xlsx]

## Sheet: qPCR_16S_bacteria
chip_ID	Treatment	Bacterial abundance log10(copy_number)
1	control	3.6082327642604
2	control	3.34442891018485
3	control	3.10460722466161
5	suppressed	4.25292988357875
7	suppressed	3.58848274309967
8	suppressed	3.44741116338012
9	suppressed	3.31621459424094
10	suppressed	6.08968185152729
11	control	3.6717149751342
12	suppressed	3.4220182790306
14	control	3.02137499262708
15	control	5.19387732030814
16	control	3.95809028196489
17	suppressed	4.69307321230374
18	control	6.7118075180905
20	suppressed	5.05844860377738
